# Supplementary material for: Coronary Microvascular Dysfunction in Takotsubo Syndrome Assessed by Angiography-Derived Index of Microcirculatory Resistance: A Pressure-Wire-Free Tool
Source: J Clin Med. 2021 Sep 23;10(19):4331. doi: 10.3390/jcm10194331 (PMC8509411; doi:10.3390/jcm10194331)
Supplement: Supplementary file 1 [file jcm-10-04331-s001.zip]

Archive with 1 entries (1 files):
- jcm-1344536-supplementary.pdf
